# Supplementary material for: DNA Damage Repair-Related Genes Signature for Immune Infiltration and Outcome in Cervical Cancer
Source: Front Genet. 2022 Mar 3;13:733164. doi: 10.3389/fgene.2022.733164 (PMC8927729; doi:10.3389/fgene.2022.733164)
Supplement: Supplementary file 2 [file Presentation1.ZIP]

Archive with 5 entries (4 files):
- Supplementary material 1/CETN2.pdf
- Supplementary material 1/HAP1.pdf
- Supplementary material 1/MCM5.pdf
- Supplementary material 1/RNASEH2A.pdf
- Supplementary material 1/
